# Supplementary material for: Molecular Variation and Phylogeny of Thymidylate Kinase Genes of Candidatus Phytoplasma ziziphi from Different Resistant and Susceptible Jujube Cultivars in China
Source: Biology (Basel). 2024 Oct 30;13(11):886. doi: 10.3390/biology13110886 (PMC11592322; doi:10.3390/biology13110886)
Supplement: Supplementary file 1 [file biology-13-00886-s001.zip]

Archive with 1 entries (1 files):
- biology-3247940-supplementary.pdf
